# Supplementary material for: Single-neuron projectome-guided analysis reveals the neural circuit mechanism underlying endogenous opioid antinociception
Source: Natl Sci Rev. 2024 Jun 4;11(7):nwae195. doi: 10.1093/nsr/nwae195 (PMC11264302; doi:10.1093/nsr/nwae195)
Supplement: nwae195_Supplemental_Files [file nwae195_supplemental_files.zip]

Archive with 3 entries (3 files):
- Movie_S1.mp4
- Movie_S2.mp4
- SI-R1.docx
